# Supplementary material for: Pulmonary Fat Embolism After Fat Grafting
Source: Diagnostics (Basel). 2025 Dec 16;15(24):3214. doi: 10.3390/diagnostics15243214 (PMC12731789; doi:10.3390/diagnostics15243214)
Supplement: Supplementary file 1 [file diagnostics-15-03214-s001.zip]

Archive with 1 entries (1 files):
- diagnostics-4004733-supplementary.avi
